# Supplementary material for: Single-Tear Proteomics: A Feasible Approach to Precision Medicine
Source: Int J Mol Sci. 2021 Oct 4;22(19):10750. doi: 10.3390/ijms221910750 (PMC8509675; doi:10.3390/ijms221910750)
Supplement: Supplementary file 1 [file ijms-22-10750-s001.zip]

Archive with 1 entries (1 files):
- ijms-1396135-supplementary.pdf
